# Supplementary material for: HBV activates hepatic stellate cells through RUNX2/ITGBL1 axis
Source: Virol J. 2025 Apr 26;22:120. doi: 10.1186/s12985-025-02749-z (PMC12032756; doi:10.1186/s12985-025-02749-z)
Supplement: Supplementary file 1 — Supplementary Material 1: Target Sequences for shRNAs Against RUNX2 [file 12985_2025_2749_MOESM1_ESM.xlsx]

## Sheet: Sheet1
shRNAs
Plasmid Name	Species	Target Sequence
shRNA RUNX2 #1	human	CCTTGACCATAACCGTCTTCA
shRNA RUNX2 #2	human	GCAGCACGCTATTAAATCCAA
shRNA RUNX2 #3	human	GCAGAATGGATGAATCTGTTT
