# Supplementary material for: HBV activates hepatic stellate cells through RUNX2/ITGBL1 axis
Source: Virol J. 2025 Apr 26;22:120. doi: 10.1186/s12985-025-02749-z (PMC12032756; doi:10.1186/s12985-025-02749-z)
Supplement: Supplementary file 2 — Supplementary Material 2: Primer Sequences for qPCR and ChIP Assays [file 12985_2025_2749_MOESM2_ESM.xlsx]

## Sheet: Sheet1
RT-qPCR Primers
Gene Name	Species	Sequence
Gapdh	human	ACATCAAGAAGGTGGTGAAGCA
		GTCAAAGGTGGAGGAGTGGTT
COL1A1	human	ACGTCCTGGTGAAGTTGGT
		CAGGGAAGCCTCTCTCTCCT
α-SMA	human	CCTTTGGCTTGGCTTGTCAG
		CGGACAGGAATTGAAGCGGA
ChIP-qPCR Primers
Gene Name	Species	primername	Sequence
ITGBL1	human	RUNX2_ITGBL1primer1	CCCAAATGATGCTGATG
			GAGTTGGCAGGTTCCCT
ITGBL1	human	RUNX2_ITGBL1primer2	TTACAGGGTGGAGATTGG
			GCCATAATAGGATGGGAT
